# Supplementary material for: Comparison of computational methods for the identification of topologically associating domains
Source: Genome Biol. 2018 Dec 10;19:217. doi: 10.1186/s13059-018-1596-9 (PMC6288901; doi:10.1186/s13059-018-1596-9)
Supplement: Supplementary file 3 — Supplementary Table S1. (XLSX 11 kb) [file 13059_2018_1596_MOESM3_ESM.xlsx]

## Sheet: Table S1
Table S1. Parameter tuning for a subset of TAD callers. Comparison of the concordance between TADs identified using a different set of parameters, but same bin size.
Tool	Parameter	# TADs	mean size (kb)	MoC with default
arrowhead (default)	-m 2000	162	285988	1
arrowhead	-m 1000	162	285926	0.9989
arrowhead	-m 3000	162	286049	0.9984
DI (default)	WINDOW_SIZE = 500000	245	593388	1
DI	WINDOW_SIZE = 2500000	27	6.25074e+06	0.2352
DI	WINDOW_SIZE = 5000000	181	855746	0.618
DI	WINDOW_SIZE = 2500000	209	745024	0.6573
HiCseg (default)	dist=D	1000	171010	1
HiCseg	dist=DPlus	1000	171010	0.994
ICFinder (default)	SIGMA_PLUS = 3 SIGMA_MINUS = 0.3	908	180033	1
ICFinder	SIGMA_PLUS = 6 SIGMA_MINUS = 0.1	846	193310	0.9563
ICFinder	SIGMA_PLUS = 2 SIGMA_MINUS = 0.6	1115	146502	0.8389
IS (default)	-b 500000 -ids 250000	243	633745	1
IS	-b 2500000 -ids 1250000	109	1.49954e+06	0.4033
IS	-b 5000000 -ids 2500000	79	2.09557e+06	0.3175
spectral (default)	Lambda=0.8	1864	91743.6	1
spectral	Lambda=0.4	877	194994	0.6857
spectral	Lambda=0.9	2956	57851.8	0.794
TopDom (default)	W=5	1160	139724	1
TopDom	W=10	905	171348	0.7209
TopDom	W=20	591	245753	0.657
